# Supplementary material for: Synthesis and Structure–Activity Relationship (SAR) Studies on New 4-Aminoquinoline-Hydrazones and Isatin Hybrids as Promising Antibacterial Agents
Source: Molecules. 2024 Dec 6;29(23):5777. doi: 10.3390/molecules29235777 (PMC11643852; doi:10.3390/molecules29235777)
Supplement: Supplementary file 1 [file molecules-29-05777-s001.zip]

Archive with 1 entries (1 files):
- molecules-3296604-supplementary.pdf
